# Supplementary material for: Abdominal Muscle Activity during Mechanical Ventilation Increases Lung Injury in Severe Acute Respiratory Distress Syndrome
Source: PLoS One. 2016 Jan 8;11(1):e0145694. doi: 10.1371/journal.pone.0145694 (PMC4712828; doi:10.1371/journal.pone.0145694)
Supplement: S1 Table — (XLSX) [file pone.0145694.s003.xlsx]

## Sheet: 2�5�_1
groups	experimental date	weight（kg）	length（cm）	Body surface area（kg/cm2）	age（month）	HB（g/l）	HCT	Na+	K+	Ca2+	SaO2	PH Normal	PH 0h	PH 2h	PH 4h	PH 6h	PH 8h	PaO2：FiO2Normal	PaO2：FiO2 0h	PaO2：FiO2h	PaO2：FiO2 4h	PaO2：FiO2 6h	PaO2：FiO2 8h	PCO2 normal	PCO2 0h	PCO2 2h	PCO24h	PCO26h	PCO28h	HCO2Normal	HCO20h	HCO2h	HCO2h	HCO2h	HCO2h	VD/VTN	VD/VT0	VD/VT1	VD/VT2	VD/VT3	VD/VT4	EELVNormal	EELV0	EELV4	HRN	HR0	HR2	HR4	HR6
BIPAPAP	1.07	13.3	75.5	0.47	10.4	139.8	33	135.79	2.6	1.9	98	7.28	7.09	7.18	7.16	7.2	7.3	427	66	151	226.5	269	352.141	47.073	39.7586	48.6683	57.6143	52.5467	59.7236	22.5	22.3	23	20.1	24.8	19	22.8	63	47	47	39	30	248	227	290	154	112	136	142	112
BIPAPAP	1.12	12.4	70.5	0.49	11.8	155.1	37	139.78	2.7	2.1	97	7.32	7.18	7.11	7.24	7.24	7.2	432	93	138	202	234	263.873	41.9679	87.1665	72.3959	52.6485	59.121	53.6168	21.6	24.5	16.7	19.6	18	17.6	19.3	68	50	50	45	34	408	210	359	143	145	144	125	92
BIPAPAP	1.15	14	73.5	0.45	10.9	156.2	37	134.91	3	2.2	99	7.22	7.11	7.08	7.15	7.18	7.28	378	92	189	195	354	282.526	46.1105	67.2638	51.5459	59.8451	48.9511	45.3666	20	17.5	21.3	18.5	22.5	18.4	33.4	71	58	30	33	43	621	264	424	153	156	123	98	118
BIPAPAP	1.22	11.2	75.3	0.48	10.7	157.8	45	142.92	1.8	2	97	7.35	7.18	7.16	7.17	7.26	7.14	421	52	153	178	203	284.958	40.3262	56.6644	65.6213	62.1302	73.0933	72.7825	19.9	22.1	21.5	22.5	16.7	15.8	27.4	83	42	52	45	45	513	197	337	137	114	137	114	125
BIPAPAP	1.28	12.6	73	0.43	12.6	167.1	38	145.86	2.1	1.9	98	7.32	7.2	7.22	7.18	7.16	7.21	431	72	196	252	291	317.588	38.8975	41.1174	70.5321	55.0734	54.1604	52.2835	24.6	19.8	19.6	21.5	21.9	22.4	32.2	79	57	51	47	33	438	142	292	142	98	116	107	142
BIPAPAP	2.17	13.1	73.5	0.48	11.3	139.9	34	145.56	2.8	1.6	97	7.26	7.18	7.13	7.2	7.31	7.13	354	87	102	178	262	256.798	39.2326	46.682	42.3202	62.6489	65.7848	69.8699	25	18.7	19.4	19	19.5	21.3	27.1	53	49	40	32	47	336	292	387	125	134	126	108	132
BIPAPSB	3.05	10.2	71.9	0.47	9.9	149.6	37	146.49	2.9	2	97	7.25	7.16	7.17	7.16	7.32	7.26	463	96	158	134	194	204.063	44.9248	43.0412	48.6	55.3249	55.7	34.3384	21	22.4	21.3	23	19	19.6	22.6	66	45	47	46	50	485	262	317	138	121	116	115	134
BIPAPSB	3.08	13	77.1	0.44	10.5	155.6	39	147.54	3.4	1.8	93	7.37	7.25	7.14	7.16	7.18	7.15	422	72	162	164	229	238.366	46.2084	49.5964	39.9	50.176	45	66.6538	23.6	23	19.8	16.7	23	19.4	17.8	61	60	58	56	58	435	235	309	136	116	136	174	136
BIPAPSB	3.12	10.6	74.1	0.44	11	155.2	35	141.29	2.4	2.2	93	7.3	7.12	7.24	7.11	7.24	7.2	374	47	109	173	214	184.9	49.4801	83.6267	50	62.8206	48	77.3288	22.4	16.7	19.4	21.3	16.7	19.8	32.1	67	47	61	44	42	279	194	271	144	153	143	174	139
BIPAPSB	3.22	11.8	71.3	0.42	12.2	128.6	36	145.35	2.5	1.6	97	7.2	7.18	7.15	7.22	7.22	7.18	422	79	123	154	138	263.855	36.1738	44.3039	57.8	55.4713	58.9	56.7224	24.5	21.3	18.9	21.5	21.3	18	35	61	56	49	45	47	414	215	332	144	143	98	114	134
BIPAPSB	3.27	12.4	76.3	0.46	11.9	142.2	37	145.87	1.7	1.7	96	7.28	7.11	7.18	7.24	7.15	7.27	452	90	122	182	209	208.788	49.7435	49.0676	60.3	41.7777	59	44.4728	22.4	21.5	16.7	19.6	19.8	22.5	29.4	72	44	52	55	54	467	171	268	103	136	103	144	136
BIPAPSB	3.19	11	72.6	0.42	10.9	148	39	136.34	3.2	2.1	98	7.31	7.18	6.92	7.15	7.17	7.18	394	98	109	213	197	258.141	49.3764	58.6671	58	59.2369	56.8	54.1118	20	19.6	21.5	19.4	19.4	19.7	22.1	67	65	57	54	52	399	188	230	136	112	174	136	103
[truncated: 108 more columns]
